# Supplementary material for: ﻿Four new species of Phytocoris Fallén (Hemiptera, Miridae) from the Davis Mountains in Texas and further documentation of known species of Jeff Davis County
Source: Zookeys. 2023 Aug 8;1174:97–139. doi: 10.3897/zookeys.1174.107083 (PMC10838553; doi:10.3897/zookeys.1174.107083)
Supplement: XML Treatment for Phytocoris mcivor [file zookeys.1174.107083-treatment2.xml]

<!DOCTYPE tp:taxon-treatment
  PUBLIC "-//TaxonX//DTD Taxonomic Treatment Publishing DTD v0 20100105//EN" "tax-treatment-NSO.dtd">
<tp:taxon-treatment xmlns:tp="http://www.plazi.org/taxpub"><tp:treatment-meta><kwd-group><label>Taxon classification</label><kwd>
              <named-content content-type="kingdom">Animalia</named-content>
            </kwd><kwd>
              <named-content content-type="order">Hemiptera</named-content>
            </kwd><kwd>
              <named-content content-type="family">Miridae</named-content>
            </kwd></kwd-group><mixed-citation publication-type="journal"><person-group><name><surname>Menard</surname><given-names>Katrina L.</given-names></name><name><surname>Schwartz</surname><given-names>Michael D.</given-names></name></person-group><article-title>﻿Four new species of <italic><tp:taxon-name><tp:taxon-name-part taxon-name-part-type="genus" reg="Phytocoris">Phytocoris</tp:taxon-name-part></tp:taxon-name></italic> Fallén (<tp:taxon-name><tp:taxon-name-part taxon-name-part-type="order">Hemiptera</tp:taxon-name-part></tp:taxon-name>, <tp:taxon-name><tp:taxon-name-part taxon-name-part-type="family">Miridae</tp:taxon-name-part></tp:taxon-name>) from the Davis Mountains in Texas and further documentation of known species of Jeff Davis County</article-title><source>Zookeys</source><day>08</day><month>08</month><year>2023</year><volume>1174</volume><fpage>97</fpage><lpage>139</lpage><pub-id pub-id-type="doi">10.3897/zookeys.1174.107083</pub-id></mixed-citation></tp:treatment-meta><tp:nomenclature><label>﻿</label><tp:taxon-name>
            <object-id xmlns:xlink="http://www.w3.org/1999/xlink" content-type="arpha" xlink:type="simple">73EA72CF-B03F-5876-B41F-02A8C05431C3</object-id>
            <tp:taxon-name-part taxon-name-part-type="genus" reg="Phytocoris">Phytocoris</tp:taxon-name-part>
            <tp:taxon-name-part taxon-name-part-type="species" reg="mcivor">mcivor</tp:taxon-name-part>
            <object-id xmlns:xlink="http://www.w3.org/1999/xlink" content-type="zoobank" xlink:type="simple">https://zoobank.org/58A60EAC-2876-4213-A289-5C3C71B1FF50</object-id>
          </tp:taxon-name><tp:taxon-status xmlns:xlink="http://www.w3.org/1999/xlink" xlink:type="simple">sp. nov.</tp:taxon-status><xref ref-type="fig" rid="F2">Fig. 2</xref></tp:nomenclature><tp:treatment-sec sec-type="type material" id="SECID0EWCAG"><title>Type material.</title><p><bold><italic>Holotype</italic></bold> male, pinned. Original label: “United States: Texas: Jeff Davis Co.: Davis Mountains Nature Preserve, McIvor Conservation Center, <named-content xmlns:xlink="http://www.w3.org/1999/xlink" content-type="dwc:verbatimCoordinates" xlink:type="simple"><named-content content-type="geo-json" specific-use="{&#34;type&#34;:&#34;Point&#34;,&#34;coordinates&#34;:[-104.121378,30.694554]}" id="NCID0EEDAG" xlink:type="simple">30.694554 -104.121378</named-content></named-content>, 5902 ft, 17.v.2022, K Menard, UV light” (<named-content xmlns:xlink="http://www.w3.org/1999/xlink" content-type="dwc:institutional_code" xlink:title="Texas A &amp; M Entomology Collection" xlink:href="http://grbio.org/institution/texas-am-university-1" xlink:type="simple">TAMU</named-content>). <bold><italic>Paratypes</italic></bold>: United States: Texas: Jeff Davis Co., Davis Mountains Resort, 5800 ft, (Marqua residence), UV, <named-content xmlns:xlink="http://www.w3.org/1999/xlink" content-type="dwc:verbatimCoordinates" xlink:type="simple"><named-content content-type="geo-json" specific-use="{&#34;type&#34;:&#34;Point&#34;,&#34;coordinates&#34;:[-104.083600,30.628420]}" id="NCID0ETDAG" xlink:type="simple">30.62842°N, 104.08360°W</named-content></named-content>, 14.x.2011, EG Riley, X0893871 (<named-content xmlns:xlink="http://www.w3.org/1999/xlink" content-type="dwc:institutional_code" xlink:title="Texas A &amp; M Entomology Collection" xlink:href="http://grbio.org/institution/texas-am-university-1" xlink:type="simple">TAMU</named-content>), 1 ♂; same collecting event as holotype (<abbrev xmlns:xlink="http://www.w3.org/1999/xlink" xlink:title="United States National Museum, Washington" id="ABBRID0E3DAG" xlink:type="simple">USNM</abbrev>), 1♂; Davis Mountains Nature Preserve, McIvor Conservation Center, 30.694554, -104.121378, 5902 ft, 17.v.2022, K Menard, found on <italic><tp:taxon-name><tp:taxon-name-part taxon-name-part-type="genus" reg="Quercus">Quercus</tp:taxon-name-part><tp:taxon-name-part taxon-name-part-type="species" reg="grisea">grisea</tp:taxon-name-part></tp:taxon-name></italic> (<tp:taxon-name><tp:taxon-name-part taxon-name-part-type="family">Fagaceae</tp:taxon-name-part></tp:taxon-name>) (<named-content xmlns:xlink="http://www.w3.org/1999/xlink" content-type="dwc:institutional_code" xlink:title="University of Connecticuts" xlink:href="http://grbio.org/institution/university-connecticut0" xlink:type="simple">UCONN</named-content>), 1♂ 1♀.</p></tp:treatment-sec><tp:treatment-sec sec-type="diagnosis" id="SECID0EUEAG"><title>Diagnosis.</title><p>Recognized by the following characteristics of the <italic><tp:taxon-name><tp:taxon-name-part taxon-name-part-type="genus" reg="Phytocoris"/><tp:taxon-name-part taxon-name-part-type="species" reg="junceus">junceus</tp:taxon-name-part></tp:taxon-name></italic> species group, but unique in lacking a blunt tubercle on the male genital capsule: the large, elongate body form; short, elliptical head with large eyes, the slightly shiny dorsal surface, vestiture and scutellum without scale-like setae, the elongate right paramere, and the large and coarsely serrate sclerotized process of the endosoma.</p></tp:treatment-sec><tp:treatment-sec sec-type="description" id="SECID0EEFAG"><title>Description.</title><p><bold>Male</bold> (<italic>n</italic> = 3): Macropterous, medium sized, lateral margins parallel-sided. Total length apex to apex membrane 4.63–4.88 mm, widest point across hemelytra 1.5–1.63 mm; general coloration dark brown (Fig. <xref ref-type="fig" rid="F2">2A</xref>).</p><fig id="F2" position="float" orientation="portrait"><object-id xmlns:xlink="http://www.w3.org/1999/xlink" content-type="doi" xlink:type="simple">10.3897/zookeys.1174.107083.figure2</object-id><object-id xmlns:xlink="http://www.w3.org/1999/xlink" content-type="arpha" xlink:type="simple">C3608800-F6A4-50D2-B952-7C765EFBDD86</object-id><label>Figure 2.</label><caption><p><italic><tp:taxon-name><tp:taxon-name-part taxon-name-part-type="genus" reg="Phytocoris">Phytocoris</tp:taxon-name-part><tp:taxon-name-part taxon-name-part-type="species" reg="mcivor">mcivor</tp:taxon-name-part></tp:taxon-name></italic> sp. nov. <bold>A</bold> male dorsal habitus <bold>B</bold> male lateral view <bold>C</bold> female dorsal habitus <bold>D</bold> endosoma <bold>E</bold> right paramere in lateral view <bold>F</bold> left paramere in lateral view.</p></caption><graphic xmlns:xlink="http://www.w3.org/1999/xlink" xlink:href="zookeys-1174-097_article-107083__-g002.jpg" position="float" orientation="portrait" xlink:type="simple" id="oo_889602.jpg"><uri content-type="original_file" xlink:type="simple">https://binary.pensoft.net/fig/889602</uri></graphic></fig><p><bold>Coloration. <italic>Head</italic></bold>: yellowish white with dark brown to black mottling across vertex and frons increasing in coverage ventrally, apical portion dark brown and ventral margins of clypeus, maxillary plate, and buccula white, labrum golden-brown; first segment of labium pale with thin red stripe along length, second and third segments yellowish, apical segment dark brown; antennal segment I primarily dark brown to black with relatively widely distributed pale maculae along length, segments II and III dark brown with narrow band of white at basal joint with previous segments, segment IV completely dark brown; eyes brownish burgundy. <bold><italic>Thorax</italic></bold>: dorsum of propleura dark brown on apical three-fourths with whitish coloration on ventral 1/4 adjacent to xyphus and part of procoxae, mesopleura dark brown excluding white margins of spiracle, metapleura dark brown with ventral ½ of ostiolar peritreme and all of spiracle whitish yellow (Fig. <xref ref-type="fig" rid="F2">2B</xref>), anterior of pronotum and collar whitish yellow with burgundy-brown maculation increasing in coverage distally towards posterior portion, posterior portion of pronotum primarily dark brown with medial horse-shoe-shaped area of paler coloration whose distal apices on posterior margin of pronotum transition to white coloration and interior margin of shape possesses irregular dark brown line adjacent to distal white line to form weak spine-like pattern in dorsal view, mesoscutellum dark brown with two lateral whitish yellow spots, scutellum primarily whitish yellow with two thin dark brown vertical lines adjacent to median that separate posteriorly to form inverted Y-shape pattern; all coxae pale yellowish white with dark brown spot on anterior-basal surfaces, all femora pale whitish yellow basally with increasing dense coverage of black maculae distally, pro-tibiae with basal margin pale yellowish white followed by three bands of dark annuli terminating in dark band at apex of tarsomeres, meso-tibiae matching in pattern to pro-tibiae except terminating in pale band at apex, meta-tibiae completely dark brown with partial white band on ventral surface medially, all tarsal segments dark brown. <bold><italic>Hemelytra</italic></bold>: predominantly pale grey with dark grey and white patches and black mottling, clavus primarily dark grey on anterior 1/2 transitioning to large white patch mainly distributed along claval suture, corium grey with diffuse brown patches more defined in shape distally, costal margin with dark and pale checkerboard pattern, area of corium adjacent to medial 2/3 of cuneus with large whitish yellow patch extending distally into basal margin of cuneus, with remaining surface coloration of cuneus dark brown with white maculae, membrane with dense brown maculae and single white patches along lateral margins adjacent cuneus apex, veins brown to dark brown. <bold><italic>Abdomen</italic></bold>: dark brown, margins of gonopore paler brown.</p><p><bold>Surface and vestiture.</bold> dorsal surface of head, pronotum, mesoscutum, scutellum and hemelytra with long black erect setae mixed with silvery-sericeous setae and some dark setae in defined patches on apex of clavus and interior margin of cuneus, hemelytral surface texture relatively smooth and shiny. <bold>Structure: <italic>Head</italic></bold>: tylus and clypeus not visible in dorsal view, vertex relatively rounded and slightly declining posteriorly and dorsal surface of eyes surpassing vertex in lateral view, eyes relatively large with total height &gt; 1/2 total height head in lateral view, interocular distance less than width of single eye, antennal segment I length greater than width of head, apex of labium extending to genital capsule. <bold><italic>Thorax</italic></bold>: collar relatively thin but well developed, pronotum trapezoidal in shape with developed calli and posterior margin weakly concave, mesoscutum and scutellum relatively flat with declining margins towards clavus, legs relatively narrow with hind legs elongate, pretarsus with convergent parempodia and developed pulvillus. Hemelytra: lateral margins parallel sided, cuneus with shallow declivity. <bold><italic>Abdomen</italic></bold>: ~ &lt; 1/2 of total body length, apex not reaching apex of wing membrane, genital capsule relatively small being 1/3 total length of abdomen. <bold><italic>Genitalia</italic></bold>: genital capsule without a tubercule on left margin of gonopore. Endosoma with primary membranous sac developed into three well developed lobes, two of whose apices extend past adjacent sclerotized process anterior margin; right sclerotized process overall shape cone-like, with serrated margin on interior lateral edge comprised of nine “teeth” curved medially, bean-shaped sclerotized patch adjacent to median with spine-like processes (Fig. <xref ref-type="fig" rid="F2">2D</xref>). Left paramere C-shaped with post-medial indentation on dorsal surface, broadening distally until abruptly terminating into ventrally oriented, hook-like apex (Fig. <xref ref-type="fig" rid="F2">2F</xref>). Right paramere elongate and narrow with angulate anterior curvature at apex also terminating into defined point (Fig. <xref ref-type="fig" rid="F2">2E</xref>).</p><p><bold>Females</bold> (<italic>n</italic> = 2). Same as males in coloration, surface, vestiture and structure aside from being slightly smaller and having relatively wider interocular distance relative to width of head (Fig. <xref ref-type="fig" rid="F2">2C</xref>).</p><p><bold>Measurements.</bold> Table <xref ref-type="table" rid="T1">1</xref>.</p></tp:treatment-sec><tp:treatment-sec sec-type="host" id="SECID0EYIAG"><title>Hosts.</title><p><italic><tp:taxon-name><tp:taxon-name-part taxon-name-part-type="genus" reg="Quercus">Quercus</tp:taxon-name-part><tp:taxon-name-part taxon-name-part-type="species" reg="grisea">grisea</tp:taxon-name-part></tp:taxon-name></italic> Liebmann (<tp:taxon-name><tp:taxon-name-part taxon-name-part-type="family">Fagaceae</tp:taxon-name-part></tp:taxon-name>).</p></tp:treatment-sec><tp:treatment-sec sec-type="distribution" id="SECID0EOJAG"><title>Distribution.</title><p>Davis Mountains, Jeff Davis County and Brewster County, Texas.</p></tp:treatment-sec><tp:treatment-sec sec-type="etymology" id="SECID0ETJAG"><title>Etymology.</title><p>Named for the McIvor Conservation Center of the Nature Conservancy’s Davis Mountains Preserve, where this species was discovered on an adjacent oak tree and light sheet. Noun in apposition.</p></tp:treatment-sec><tp:treatment-sec sec-type="remarks" id="SECID0EYJAG"><title>Remarks.</title><p><italic><tp:taxon-name><tp:taxon-name-part taxon-name-part-type="genus" reg="Phytocoris">Phytocoris</tp:taxon-name-part><tp:taxon-name-part taxon-name-part-type="species" reg="mcivor">mcivor</tp:taxon-name-part></tp:taxon-name></italic> sp. nov. appears to be most closely related to <italic><tp:taxon-name><tp:taxon-name-part taxon-name-part-type="genus" reg="Phytocoris">Phytocoris</tp:taxon-name-part><tp:taxon-name-part taxon-name-part-type="species" reg="quercinus">quercinus</tp:taxon-name-part></tp:taxon-name></italic> Stonedahl and <italic><tp:taxon-name><tp:taxon-name-part taxon-name-part-type="genus" reg="Phytocoris">Phytocoris</tp:taxon-name-part><tp:taxon-name-part taxon-name-part-type="species" reg="intermontanus">intermontanus</tp:taxon-name-part></tp:taxon-name></italic> Stonedahl of <xref ref-type="bibr" rid="B32">Stonedahl’s (1988)</xref><italic><tp:taxon-name><tp:taxon-name-part taxon-name-part-type="genus" reg="Phytocoris"/><tp:taxon-name-part taxon-name-part-type="species" reg="junceus">junceus</tp:taxon-name-part></tp:taxon-name></italic> species group, and in fact keys to the couplet separating the two. The apices of the tibiae are pale in coloration which should key it out to <italic><tp:taxon-name><tp:taxon-name-part taxon-name-part-type="genus" reg="Phytocoris">P.</tp:taxon-name-part><tp:taxon-name-part taxon-name-part-type="species" reg="quercinus">quercinus</tp:taxon-name-part></tp:taxon-name></italic>, but the shaft of the left paramere is narrow in <italic><tp:taxon-name><tp:taxon-name-part taxon-name-part-type="genus" reg="Phytocoris">P.</tp:taxon-name-part><tp:taxon-name-part taxon-name-part-type="species" reg="quercinus">quercinus</tp:taxon-name-part></tp:taxon-name></italic> whereas and has a “dip” medially in <italic><tp:taxon-name><tp:taxon-name-part taxon-name-part-type="genus" reg="Phytocoris">P.</tp:taxon-name-part><tp:taxon-name-part taxon-name-part-type="species" reg="mcivor">mcivor</tp:taxon-name-part></tp:taxon-name></italic>. Further, the right paramere in <italic><tp:taxon-name><tp:taxon-name-part taxon-name-part-type="genus" reg="Phytocoris">P.</tp:taxon-name-part><tp:taxon-name-part taxon-name-part-type="species" reg="quercinus">quercinus</tp:taxon-name-part></tp:taxon-name></italic> does not have the hook-like apex of <italic><tp:taxon-name><tp:taxon-name-part taxon-name-part-type="genus" reg="Phytocoris">P.</tp:taxon-name-part><tp:taxon-name-part taxon-name-part-type="species" reg="quercinus">quercinus</tp:taxon-name-part></tp:taxon-name></italic>. Lastly, <italic><tp:taxon-name><tp:taxon-name-part taxon-name-part-type="genus" reg="Phytocoris">P.</tp:taxon-name-part><tp:taxon-name-part taxon-name-part-type="species" reg="mcivor">mcivor</tp:taxon-name-part></tp:taxon-name></italic> only has eight serrations on the sclerotized process of the endosoma versus the 13 or more of <italic><tp:taxon-name><tp:taxon-name-part taxon-name-part-type="genus" reg="Phytocoris">P.</tp:taxon-name-part><tp:taxon-name-part taxon-name-part-type="species" reg="quercinus">quercinus</tp:taxon-name-part></tp:taxon-name></italic>. The other species, <italic><tp:taxon-name><tp:taxon-name-part taxon-name-part-type="genus" reg="Phytocoris">P.</tp:taxon-name-part><tp:taxon-name-part taxon-name-part-type="species" reg="intermontanus">intermontanus</tp:taxon-name-part></tp:taxon-name></italic>, has dark apices of the tarsi and differs by the shape of the serrations of the sclerotized process, being larger, more elongate serrations particularly on the lower half of the structure despite the similar number as <italic><tp:taxon-name><tp:taxon-name-part taxon-name-part-type="genus" reg="Phytocoris">P.</tp:taxon-name-part><tp:taxon-name-part taxon-name-part-type="species" reg="mcivor">mcivor</tp:taxon-name-part></tp:taxon-name></italic>. The apex of the right paramere in <italic><tp:taxon-name><tp:taxon-name-part taxon-name-part-type="genus" reg="Phytocoris">P.</tp:taxon-name-part><tp:taxon-name-part taxon-name-part-type="species" reg="mcivor">mcivor</tp:taxon-name-part></tp:taxon-name></italic> is also more similar in shape to <italic><tp:taxon-name><tp:taxon-name-part taxon-name-part-type="genus" reg="Phytocoris">P.</tp:taxon-name-part><tp:taxon-name-part taxon-name-part-type="species" reg="intermontanus">intermontanus</tp:taxon-name-part></tp:taxon-name></italic>, with the hook-like apex, but the curvature is more angulate. <italic><tp:taxon-name><tp:taxon-name-part taxon-name-part-type="genus" reg="Phytocoris">Phytocoris</tp:taxon-name-part><tp:taxon-name-part taxon-name-part-type="species" reg="decurvatus">decurvatus</tp:taxon-name-part></tp:taxon-name></italic> Knight also looks superficially similar to <italic><tp:taxon-name><tp:taxon-name-part taxon-name-part-type="genus" reg="Phytocoris">P.</tp:taxon-name-part><tp:taxon-name-part taxon-name-part-type="species" reg="mcivor">mcivor</tp:taxon-name-part></tp:taxon-name></italic> but can be separated by the cone-like shape of the sclerotized process and relatively wide right paramere. All four species also have host plants in the genus <italic><tp:taxon-name><tp:taxon-name-part taxon-name-part-type="genus" reg="Quercus">Quercus</tp:taxon-name-part></tp:taxon-name></italic> L. (<tp:taxon-name><tp:taxon-name-part taxon-name-part-type="family">Fagaceae</tp:taxon-name-part></tp:taxon-name>), which differs from the primarily coniferous hosts of other members of the <italic><tp:taxon-name><tp:taxon-name-part taxon-name-part-type="genus" reg="Phytocoris"/><tp:taxon-name-part taxon-name-part-type="species" reg="junceus">junceus</tp:taxon-name-part></tp:taxon-name></italic> species group (<xref ref-type="bibr" rid="B32">Stonedahl 1988</xref>).</p><p>As <xref ref-type="bibr" rid="B32">Stonedahl (1988)</xref> summarized, the <italic><tp:taxon-name><tp:taxon-name-part taxon-name-part-type="genus" reg="Phytocoris"/><tp:taxon-name-part taxon-name-part-type="species" reg="junceus">junceus</tp:taxon-name-part></tp:taxon-name></italic> species group was established by <xref ref-type="bibr" rid="B22">Knight (1974)</xref> for a more widely distributed group of taxa beyond the Western United States and including taxa from southern Canada and the northern United States. These taxa are unified by the large, elongate body form; short, elliptical head with large eyes, the slightly shiny dorsal surface, vestiture and scutellum without scale-like setae, and the structure of the male genitalia, particularly the elongate right paramere, large and coarsely serrate sclerotized process of the endosoma, and the genital capsule usually with a large, blunt tubercle above the paramere bases. <italic><tp:taxon-name><tp:taxon-name-part taxon-name-part-type="genus" reg="Phytocoris">Phytocoris</tp:taxon-name-part><tp:taxon-name-part taxon-name-part-type="species" reg="mcivor">mcivor</tp:taxon-name-part></tp:taxon-name></italic> possesses all these characteristics except the blunt tubercle, which is absent.</p></tp:treatment-sec><tp:treatment-sec><!--Section generated to contain objects referenced in tp:taxon-treatment.--><table-wrap id="T1" position="float" orientation="portrait"><label>Table 1.</label><caption><p>Measurements of described new species of <italic><tp:taxon-name><tp:taxon-name-part taxon-name-part-type="genus" reg="Phytocoris">Phytocoris</tp:taxon-name-part></tp:taxon-name></italic> Fallén.</p></caption><table id="TID0ERMAI" rules="all"><tbody><tr><th rowspan="1" colspan="12">Measurements (in mm).</th></tr><tr><th rowspan="2" colspan="1">Species</th><th rowspan="2" colspan="1"/><th rowspan="1" colspan="6">Length</th><th rowspan="1" colspan="4">Width</th></tr><tr><th rowspan="1" colspan="1">Clyp-Memb.</th><th rowspan="1" colspan="1">Pronotum</th><th rowspan="1" colspan="1">Ant1</th><th rowspan="1" colspan="1">Ant2</th><th rowspan="1" colspan="1">Ant3</th><th rowspan="1" colspan="1">Ant4</th><th rowspan="1" colspan="1">Head</th><th rowspan="1" colspan="1">Pronotum</th><th rowspan="1" colspan="1">Hemelytra</th><th rowspan="1" colspan="1">InterOcDi</th></tr><tr><td rowspan="1" colspan="12">
                <bold><italic><tp:taxon-name><tp:taxon-name-part taxon-name-part-type="genus" reg="Phytocoris">P.</tp:taxon-name-part><tp:taxon-name-part taxon-name-part-type="species" reg="marqua">marqua</tp:taxon-name-part></tp:taxon-name></italic> sp. nov.</bold>
              </td></tr><tr><td rowspan="4" colspan="1">M (<italic>n</italic> = 3)</td><td rowspan="1" colspan="1">
                <bold>Mean</bold>
              </td><td rowspan="1" colspan="1">
                <bold>3.96</bold>
              </td><td rowspan="1" colspan="1">
                <bold>0.44</bold>
              </td><td rowspan="1" colspan="1">
                <bold>0.64</bold>
              </td><td rowspan="1" colspan="1">
                <bold>1.16</bold>
              </td><td rowspan="1" colspan="1">
                <bold>0.27</bold>
              </td><td rowspan="1" colspan="1">
                <bold>0</bold>
              </td><td rowspan="1" colspan="1">
                <bold>0.44</bold>
              </td><td rowspan="1" colspan="1">
                <bold>0.77</bold>
              </td><td rowspan="1" colspan="1">
                <bold>1.33</bold>
              </td><td rowspan="1" colspan="1">
                <bold>0.2</bold>
              </td></tr><tr><td rowspan="1" colspan="1">SD</td><td rowspan="1" colspan="1">0.26</td><td rowspan="1" colspan="1">0</td><td rowspan="1" colspan="1">0.04</td><td rowspan="1" colspan="1">0.04</td><td rowspan="1" colspan="1">0.46</td><td rowspan="1" colspan="1">0</td><td rowspan="1" colspan="1">0</td><td rowspan="1" colspan="1">0.02</td><td rowspan="1" colspan="1">0.07</td><td rowspan="1" colspan="1">0.01</td></tr><tr><td rowspan="1" colspan="1">Min</td><td rowspan="1" colspan="1">3.75</td><td rowspan="1" colspan="1">0.44</td><td rowspan="1" colspan="1">0.6</td><td rowspan="1" colspan="1">1.12</td><td rowspan="1" colspan="1">0</td><td rowspan="1" colspan="1">0</td><td rowspan="1" colspan="1">0.44</td><td rowspan="1" colspan="1">0.76</td><td rowspan="1" colspan="1">1.25</td><td rowspan="1" colspan="1">0.2</td></tr><tr><td rowspan="1" colspan="1">Max</td><td rowspan="1" colspan="1">4.25</td><td rowspan="1" colspan="1">0.44</td><td rowspan="1" colspan="1">0.68</td><td rowspan="1" colspan="1">1.2</td><td rowspan="1" colspan="1">0.8</td><td rowspan="1" colspan="1">0</td><td rowspan="1" colspan="1">0.44</td><td rowspan="1" colspan="1">0.8</td><td rowspan="1" colspan="1">1.38</td><td rowspan="1" colspan="1">0.2</td></tr><tr><td rowspan="1" colspan="12">
                <bold><italic><tp:taxon-name><tp:taxon-name-part taxon-name-part-type="genus" reg="Phytocoris">P.</tp:taxon-name-part><tp:taxon-name-part taxon-name-part-type="species" reg="mcivor">mcivor</tp:taxon-name-part></tp:taxon-name></italic> sp. nov.</bold>
              </td></tr><tr><td rowspan="2" colspan="1">M (<italic>n</italic> = 2)</td><td rowspan="1" colspan="1">M1</td><td rowspan="1" colspan="1">4.875</td><td rowspan="1" colspan="1">0.48</td><td rowspan="1" colspan="1">0.68</td><td rowspan="1" colspan="1">1.4</td><td rowspan="1" colspan="1">0.68</td><td rowspan="1" colspan="1">0.56</td><td rowspan="1" colspan="1">0.6</td><td rowspan="1" colspan="1">0.88</td><td rowspan="1" colspan="1">1.625</td><td rowspan="1" colspan="1">0.16</td></tr><tr><td rowspan="1" colspan="1">M2</td><td rowspan="1" colspan="1">4.875</td><td rowspan="1" colspan="1">0.48</td><td rowspan="1" colspan="1">0.64</td><td rowspan="1" colspan="1">1.32</td><td rowspan="1" colspan="1">0.64</td><td rowspan="1" colspan="1">0.56</td><td rowspan="1" colspan="1">0.56</td><td rowspan="1" colspan="1">0.8</td><td rowspan="1" colspan="1">1.5</td><td rowspan="1" colspan="1">0.14</td></tr><tr><td rowspan="2" colspan="1">F (<italic>n</italic> = 2)</td><td rowspan="1" colspan="1">F1</td><td rowspan="1" colspan="1">4.125</td><td rowspan="1" colspan="1">0.4</td><td rowspan="1" colspan="1">0.52</td><td rowspan="1" colspan="1">1.24</td><td rowspan="1" colspan="1">0.56</td><td rowspan="1" colspan="1">0.44</td><td rowspan="1" colspan="1">0.52</td><td rowspan="1" colspan="1">0.72</td><td rowspan="1" colspan="1">1.4375</td><td rowspan="1" colspan="1">0.18</td></tr><tr><td rowspan="1" colspan="1">F2</td><td rowspan="1" colspan="1">4</td><td rowspan="1" colspan="1">0.4</td><td rowspan="1" colspan="1">0.56</td><td rowspan="1" colspan="1">1.2</td><td rowspan="1" colspan="1">0.6</td><td rowspan="1" colspan="1">0.4</td><td rowspan="1" colspan="1">0.5</td><td rowspan="1" colspan="1">0.76</td><td rowspan="1" colspan="1">1.375</td><td rowspan="1" colspan="1">0.18</td></tr><tr><td rowspan="1" colspan="12">
                <bold><italic><tp:taxon-name><tp:taxon-name-part taxon-name-part-type="genus" reg="Phytocoris">P.</tp:taxon-name-part><tp:taxon-name-part taxon-name-part-type="species" reg="rileyi">rileyi</tp:taxon-name-part></tp:taxon-name></italic> sp. nov.</bold>
              </td></tr><tr><td rowspan="4" colspan="1">M (<italic>n</italic> = 5)</td><td rowspan="1" colspan="1">
                <bold>Mean</bold>
              </td><td rowspan="1" colspan="1">
                <bold>5.75</bold>
              </td><td rowspan="1" colspan="1">
                <bold>0.56</bold>
              </td><td rowspan="1" colspan="1">
                <bold>1.06</bold>
              </td><td rowspan="1" colspan="1">
                <bold>1.86</bold>
              </td><td rowspan="1" colspan="1">
                <bold>1.06</bold>
              </td><td rowspan="1" colspan="1">
                <bold>0.28</bold>
              </td><td rowspan="1" colspan="1">
                <bold>0.45</bold>
              </td><td rowspan="1" colspan="1">
                <bold>0.84</bold>
              </td><td rowspan="1" colspan="1">
                <bold>1.31</bold>
              </td><td rowspan="1" colspan="1">
                <bold>0.24</bold>
              </td></tr><tr><td rowspan="1" colspan="1">SD</td><td rowspan="1" colspan="1">0.19</td><td rowspan="1" colspan="1">0.01</td><td rowspan="1" colspan="1">0.02</td><td rowspan="1" colspan="1">0.03</td><td rowspan="1" colspan="1">0.02</td><td rowspan="1" colspan="1">0.38</td><td rowspan="1" colspan="1">0.02</td><td rowspan="1" colspan="1">0.02</td><td rowspan="1" colspan="1">0.04</td><td rowspan="1" colspan="1">0.01</td></tr><tr><td rowspan="1" colspan="1">Min</td><td rowspan="1" colspan="1">5.5</td><td rowspan="1" colspan="1">0.54</td><td rowspan="1" colspan="1">1.04</td><td rowspan="1" colspan="1">1.84</td><td rowspan="1" colspan="1">1.04</td><td rowspan="1" colspan="1">0</td><td rowspan="1" colspan="1">0.44</td><td rowspan="1" colspan="1">0.8</td><td rowspan="1" colspan="1">1.25</td><td rowspan="1" colspan="1">0.22</td></tr><tr><td rowspan="1" colspan="1">Max</td><td rowspan="1" colspan="1">6</td><td rowspan="1" colspan="1">0.58</td><td rowspan="1" colspan="1">1.08</td><td rowspan="1" colspan="1">1.9</td><td rowspan="1" colspan="1">1.08</td><td rowspan="1" colspan="1">0.72</td><td rowspan="1" colspan="1">0.48</td><td rowspan="1" colspan="1">0.86</td><td rowspan="1" colspan="1">1.375</td><td rowspan="1" colspan="1">0.26</td></tr><tr><td rowspan="1" colspan="1">F (n = <italic>1</italic>)</td><td rowspan="1" colspan="1"/><td rowspan="1" colspan="1">4.38</td><td rowspan="1" colspan="1">0.4</td><td rowspan="1" colspan="1">0.84</td><td rowspan="1" colspan="1">1.72</td><td rowspan="1" colspan="1">1.08</td><td rowspan="1" colspan="1">0.6</td><td rowspan="1" colspan="1">0.46</td><td rowspan="1" colspan="1">0.54</td><td rowspan="1" colspan="1">1.12</td><td rowspan="1" colspan="1">0.24</td></tr><tr><td rowspan="1" colspan="12">
                <bold><italic><tp:taxon-name><tp:taxon-name-part taxon-name-part-type="genus" reg="Phytocoris">P.</tp:taxon-name-part><tp:taxon-name-part taxon-name-part-type="species" reg="schmitzi">schmitzi</tp:taxon-name-part></tp:taxon-name></italic> sp. nov.</bold>
              </td></tr><tr><td rowspan="2" colspan="1"/><td rowspan="1" colspan="1">Male</td><td rowspan="1" colspan="1">4.5</td><td rowspan="1" colspan="1">0.42</td><td rowspan="1" colspan="1">0.82</td><td rowspan="1" colspan="1">1.52</td><td rowspan="1" colspan="1">0.88</td><td rowspan="1" colspan="1">0.6</td><td rowspan="1" colspan="1">0.46</td><td rowspan="1" colspan="1">0.68</td><td rowspan="1" colspan="1">1.25</td><td rowspan="1" colspan="1">0.22</td></tr><tr><td rowspan="1" colspan="1">Female</td><td rowspan="1" colspan="1">5</td><td rowspan="1" colspan="1">0.44</td><td rowspan="1" colspan="1">0.88</td><td rowspan="1" colspan="1">1.68</td><td rowspan="1" colspan="1">0.92</td><td rowspan="1" colspan="1">0.6</td><td rowspan="1" colspan="1">0.48</td><td rowspan="1" colspan="1">0.76</td><td rowspan="1" colspan="1">1.44</td><td rowspan="1" colspan="1">0.24</td></tr></tbody></table></table-wrap></tp:treatment-sec><ref-list><ref id="B32"><mixed-citation xmlns:xlink="http://www.w3.org/1999/xlink" xlink:type="simple"><person-group><name name-style="western"><surname>Stonedahl</surname><given-names>GM</given-names></name></person-group> (<year>1988</year>) <article-title>Revision of the mirine genus <italic><tp:taxon-name><tp:taxon-name-part taxon-name-part-type="genus">Phytocoris</tp:taxon-name-part></tp:taxon-name></italic> Fallén (<tp:taxon-name><tp:taxon-name-part taxon-name-part-type="suborder">Heteroptera</tp:taxon-name-part></tp:taxon-name>: <tp:taxon-name><tp:taxon-name-part taxon-name-part-type="family">Miridae</tp:taxon-name-part></tp:taxon-name>) for western North America.</article-title><source>Bulletin of the American Museum of Natural History</source><volume>188</volume>: <fpage>1</fpage>–<lpage>257</lpage>.</mixed-citation></ref><ref id="B22"><mixed-citation xmlns:xlink="http://www.w3.org/1999/xlink" xlink:type="simple"><person-group><name name-style="western"><surname>Knight</surname><given-names>HH</given-names></name></person-group> (<year>1974</year>) <article-title>A key to species of <italic><tp:taxon-name><tp:taxon-name-part taxon-name-part-type="genus">Phytocoris</tp:taxon-name-part></tp:taxon-name></italic> Fallén belonging to the <italic><tp:taxon-name><tp:taxon-name-part taxon-name-part-type="genus">Phytocoris</tp:taxon-name-part><tp:taxon-name-part taxon-name-part-type="species">junceus</tp:taxon-name-part></tp:taxon-name></italic> Kngt. group of species (<tp:taxon-name><tp:taxon-name-part taxon-name-part-type="order">Hemiptera</tp:taxon-name-part></tp:taxon-name>, <tp:taxon-name><tp:taxon-name-part taxon-name-part-type="family">Miridae</tp:taxon-name-part></tp:taxon-name>).</article-title><source>Iowa State Journal of Research</source><volume>49</volume>: <fpage>123</fpage>–<lpage>135</lpage>.</mixed-citation></ref></ref-list></tp:taxon-treatment>
