# Supplementary material for: ﻿Four new species of Phytocoris Fallén (Hemiptera, Miridae) from the Davis Mountains in Texas and further documentation of known species of Jeff Davis County
Source: Zookeys. 2023 Aug 8;1174:97–139. doi: 10.3897/zookeys.1174.107083 (PMC10838553; doi:10.3897/zookeys.1174.107083)
Supplement: XML Treatment for Phytocoris vanduzeei [file zookeys.1174.107083-treatment21.xml]

<!DOCTYPE tp:taxon-treatment
  PUBLIC "-//TaxonX//DTD Taxonomic Treatment Publishing DTD v0 20100105//EN" "tax-treatment-NSO.dtd">
<tp:taxon-treatment xmlns:tp="http://www.plazi.org/taxpub"><tp:treatment-meta><kwd-group><label>Taxon classification</label><kwd>
              <named-content content-type="kingdom">Animalia</named-content>
            </kwd><kwd>
              <named-content content-type="order">Hemiptera</named-content>
            </kwd><kwd>
              <named-content content-type="family">Miridae</named-content>
            </kwd></kwd-group><mixed-citation publication-type="journal"><person-group><name><surname>Menard</surname><given-names>Katrina L.</given-names></name><name><surname>Schwartz</surname><given-names>Michael D.</given-names></name></person-group><article-title>﻿Four new species of <italic><tp:taxon-name><tp:taxon-name-part taxon-name-part-type="genus" reg="Phytocoris">Phytocoris</tp:taxon-name-part></tp:taxon-name></italic> Fallén (<tp:taxon-name><tp:taxon-name-part taxon-name-part-type="order">Hemiptera</tp:taxon-name-part></tp:taxon-name>, <tp:taxon-name><tp:taxon-name-part taxon-name-part-type="family">Miridae</tp:taxon-name-part></tp:taxon-name>) from the Davis Mountains in Texas and further documentation of known species of Jeff Davis County</article-title><source>Zookeys</source><day>08</day><month>08</month><year>2023</year><volume>1174</volume><fpage>97</fpage><lpage>139</lpage><pub-id pub-id-type="doi">10.3897/zookeys.1174.107083</pub-id></mixed-citation></tp:treatment-meta><tp:nomenclature><label>﻿</label><tp:taxon-name>
            <object-id xmlns:xlink="http://www.w3.org/1999/xlink" content-type="arpha" xlink:type="simple">00E76098-1E2B-52BD-BB4D-187F6F4BA98C</object-id>
            <tp:taxon-name-part taxon-name-part-type="genus" reg="Phytocoris">Phytocoris</tp:taxon-name-part>
            <tp:taxon-name-part taxon-name-part-type="species" reg="vanduzeei">vanduzeei</tp:taxon-name-part>
          </tp:taxon-name><tp:taxon-authority>Reuter, 1912 (juniperanus species group). 1</tp:taxon-authority><xref ref-type="fig" rid="F21">Fig. 21</xref></tp:nomenclature><tp:treatment-sec sec-type="material" id="SECID0EZFBI"><title>Specimens examined.</title><p>Arizona: Cochise County, vicinity of Portal, 2.v.1978, RT Schuh, collected on <italic><tp:taxon-name><tp:taxon-name-part taxon-name-part-type="genus" reg="Larrea">Larrea</tp:taxon-name-part><tp:taxon-name-part taxon-name-part-type="species" reg="divaricata">divaricata</tp:taxon-name-part></tp:taxon-name></italic>, (<named-content xmlns:xlink="http://www.w3.org/1999/xlink" content-type="dwc:institutional_code" xlink:title="Canadian National Collection" xlink:href="http://grbio.org/institution/canadian-national-collection-insects-arachnids-and-nematodes" xlink:type="simple">CNC</named-content>) AMNH_PBI_419933, 1♂; New Mexico: Eddy County, Hope, 22.vii.1967, LA Kelton, collected on <italic><tp:taxon-name><tp:taxon-name-part taxon-name-part-type="genus" reg="Larrea">Larrea</tp:taxon-name-part></tp:taxon-name></italic>sp. (<named-content xmlns:xlink="http://www.w3.org/1999/xlink" content-type="dwc:institutional_code" xlink:title="Canadian National Collection" xlink:href="http://grbio.org/institution/canadian-national-collection-insects-arachnids-and-nematodes" xlink:type="simple">CNC</named-content>) AMNH_PBI_419921, 1♀; AMNH_PBI_419920, 1♂.</p><fig id="F21" position="float" orientation="portrait"><object-id xmlns:xlink="http://www.w3.org/1999/xlink" content-type="doi" xlink:type="simple">10.3897/zookeys.1174.107083.figure21</object-id><object-id xmlns:xlink="http://www.w3.org/1999/xlink" content-type="arpha" xlink:type="simple">F0D3C29E-1562-5148-B36E-C59FEB9B03B4</object-id><label>Figure 21.</label><caption><p><italic><tp:taxon-name><tp:taxon-name-part taxon-name-part-type="genus" reg="Phytocoris">Phytocoris</tp:taxon-name-part><tp:taxon-name-part taxon-name-part-type="species" reg="vanduzeei">vanduzeei</tp:taxon-name-part></tp:taxon-name></italic><bold>A</bold> male dorsal habitus <bold>B</bold> female dorsal habitus <bold>C</bold> endosoma.</p></caption><graphic xmlns:xlink="http://www.w3.org/1999/xlink" xlink:href="zookeys-1174-097_article-107083__-g021.jpg" position="float" orientation="portrait" xlink:type="simple" id="oo_889621.jpg"><uri content-type="original_file" xlink:type="simple">https://binary.pensoft.net/fig/889621</uri></graphic></fig></tp:treatment-sec><tp:treatment-sec sec-type="notes" id="SECID0EXHBI"><title>Note.</title><p>This species is recorded on <italic><tp:taxon-name><tp:taxon-name-part taxon-name-part-type="genus" reg="Larrea">Larrea</tp:taxon-name-part><tp:taxon-name-part taxon-name-part-type="species" reg="divaricata">divaricata</tp:taxon-name-part></tp:taxon-name></italic> Cav. (<xref ref-type="bibr" rid="B32">Stonedahl 1988</xref>) as a host plant, which is sparsely distributed on the lower elevation areas of the county (personal observation). We found nymphs of this bug on <italic><tp:taxon-name><tp:taxon-name-part taxon-name-part-type="genus" reg="Larrea">L.</tp:taxon-name-part><tp:taxon-name-part taxon-name-part-type="species" reg="divaricata">divaricata</tp:taxon-name-part></tp:taxon-name></italic> at the Chiricahua Desert Research Institute to confirm its presence in Jeff Davis County, but to document the morphology we utilized adult specimens from the <named-content xmlns:xlink="http://www.w3.org/1999/xlink" content-type="dwc:institutional_code" xlink:title="Canadian National Collection" xlink:href="http://grbio.org/institution/canadian-national-collection-insects-arachnids-and-nematodes" xlink:type="simple">CNC</named-content> from Stonedahl’s reference collection that were collected in Arizona and New Mexico.</p></tp:treatment-sec><ref-list><ref id="B32"><mixed-citation xmlns:xlink="http://www.w3.org/1999/xlink" xlink:type="simple"><person-group><name name-style="western"><surname>Stonedahl</surname><given-names>GM</given-names></name></person-group> (<year>1988</year>) <article-title>Revision of the mirine genus <italic><tp:taxon-name><tp:taxon-name-part taxon-name-part-type="genus">Phytocoris</tp:taxon-name-part></tp:taxon-name></italic> Fallén (<tp:taxon-name><tp:taxon-name-part taxon-name-part-type="suborder">Heteroptera</tp:taxon-name-part></tp:taxon-name>: <tp:taxon-name><tp:taxon-name-part taxon-name-part-type="family">Miridae</tp:taxon-name-part></tp:taxon-name>) for western North America.</article-title><source>Bulletin of the American Museum of Natural History</source><volume>188</volume>: <fpage>1</fpage>–<lpage>257</lpage>.</mixed-citation></ref></ref-list></tp:taxon-treatment>
