# Supplementary material for: ﻿Four new species of Phytocoris Fallén (Hemiptera, Miridae) from the Davis Mountains in Texas and further documentation of known species of Jeff Davis County
Source: Zookeys. 2023 Aug 8;1174:97–139. doi: 10.3897/zookeys.1174.107083 (PMC10838553; doi:10.3897/zookeys.1174.107083)
Supplement: XML Treatment for Phytocoris varius [file zookeys.1174.107083-treatment22.xml]

<!DOCTYPE tp:taxon-treatment
  PUBLIC "-//TaxonX//DTD Taxonomic Treatment Publishing DTD v0 20100105//EN" "tax-treatment-NSO.dtd">
<tp:taxon-treatment xmlns:tp="http://www.plazi.org/taxpub"><tp:treatment-meta><kwd-group><label>Taxon classification</label><kwd>
              <named-content content-type="kingdom">Animalia</named-content>
            </kwd><kwd>
              <named-content content-type="order">Hemiptera</named-content>
            </kwd><kwd>
              <named-content content-type="family">Miridae</named-content>
            </kwd></kwd-group><mixed-citation publication-type="journal"><person-group><name><surname>Menard</surname><given-names>Katrina L.</given-names></name><name><surname>Schwartz</surname><given-names>Michael D.</given-names></name></person-group><article-title>﻿Four new species of <italic><tp:taxon-name><tp:taxon-name-part taxon-name-part-type="genus" reg="Phytocoris">Phytocoris</tp:taxon-name-part></tp:taxon-name></italic> Fallén (<tp:taxon-name><tp:taxon-name-part taxon-name-part-type="order">Hemiptera</tp:taxon-name-part></tp:taxon-name>, <tp:taxon-name><tp:taxon-name-part taxon-name-part-type="family">Miridae</tp:taxon-name-part></tp:taxon-name>) from the Davis Mountains in Texas and further documentation of known species of Jeff Davis County</article-title><source>Zookeys</source><day>08</day><month>08</month><year>2023</year><volume>1174</volume><fpage>97</fpage><lpage>139</lpage><pub-id pub-id-type="doi">10.3897/zookeys.1174.107083</pub-id></mixed-citation></tp:treatment-meta><tp:nomenclature><label>﻿</label><tp:taxon-name>
            <object-id xmlns:xlink="http://www.w3.org/1999/xlink" content-type="arpha" xlink:type="simple">E222E5A4-6322-5CEA-BB4B-5B11EC9D6010</object-id>
            <tp:taxon-name-part taxon-name-part-type="genus" reg="Phytocoris">Phytocoris</tp:taxon-name-part>
            <tp:taxon-name-part taxon-name-part-type="species" reg="varius">varius</tp:taxon-name-part>
          </tp:taxon-name><tp:taxon-authority>Knight, 1934 (uncertain group affiliation)</tp:taxon-authority><xref ref-type="fig" rid="F22">Fig. 22</xref></tp:nomenclature><tp:treatment-sec sec-type="material" id="SECID0EEKBI"><title>Specimens examined.</title><p>Davis Mountains Resort, Marqua residence, 5800 ft, <named-content xmlns:xlink="http://www.w3.org/1999/xlink" content-type="dwc:verbatimCoordinates" xlink:type="simple"><named-content content-type="geo-json" specific-use="{&#34;type&#34;:&#34;Point&#34;,&#34;coordinates&#34;:[-104.083600,30.628420]}" id="NCID0ENKBI" xlink:type="simple">30.62842°N, 104.08360°W</named-content></named-content>, UV light, 14.x.2011, EG Riley, (<named-content xmlns:xlink="http://www.w3.org/1999/xlink" content-type="dwc:institutional_code" xlink:title="Texas A &amp; M Entomology Collection" xlink:href="http://grbio.org/institution/texas-am-university-1" xlink:type="simple">TAMU</named-content>), X0893108 1♂, X0894003 1♂, X0894801 1♂; 10.v.1993, malaise trap, D Marqua, (<named-content xmlns:xlink="http://www.w3.org/1999/xlink" content-type="dwc:institutional_code" xlink:title="Texas A &amp; M Entomology Collection" xlink:href="http://grbio.org/institution/texas-am-university-1" xlink:type="simple">TAMU</named-content>), X0968174 1♀; 21.vi.2011, UV light, Quinn &amp; Riley, (<named-content xmlns:xlink="http://www.w3.org/1999/xlink" content-type="dwc:institutional_code" xlink:title="Texas A &amp; M Entomology Collection" xlink:href="http://grbio.org/institution/texas-am-university-1" xlink:type="simple">TAMU</named-content>), X0620548 1♂; Davis Mountains Hwy 118, McDonald Observatory, <named-content xmlns:xlink="http://www.w3.org/1999/xlink" content-type="dwc:verbatimCoordinates" xlink:type="simple"><named-content content-type="geo-json" specific-use="{&#34;type&#34;:&#34;Point&#34;,&#34;coordinates&#34;:[-104.034444,30.686667]}" id="NCID0EBLBI" xlink:type="simple">30°41'12"N, 104°02'04"W</named-content></named-content>, 1892 m, 14.viii.2001, JC Schaffner, (<named-content xmlns:xlink="http://www.w3.org/1999/xlink" content-type="dwc:institutional_code" xlink:title="Texas A &amp; M Entomology Collection" xlink:href="http://grbio.org/institution/texas-am-university-1" xlink:type="simple">TAMU</named-content>), X0963246 1♀, X0962350 1♂, X096038 1♂, X0966510 1♂, X0961621 1♀, X0964260 1♂, X0966474 1♂, X0966536 1♀; Davis Mountains Resort, Marqua residence, 5800 ft, <named-content xmlns:xlink="http://www.w3.org/1999/xlink" content-type="dwc:verbatimCoordinates" xlink:type="simple"><named-content content-type="geo-json" specific-use="{&#34;type&#34;:&#34;Point&#34;,&#34;coordinates&#34;:[-104.083600,30.628420]}" id="NCID0ENLBI" xlink:type="simple">30.62842°N, 104.08360°W</named-content></named-content>, 4–5.vii.2009, E &amp; ML Riley, UV light (<named-content xmlns:xlink="http://www.w3.org/1999/xlink" content-type="dwc:institutional_code" xlink:title="Texas A &amp; M Entomology Collection" xlink:href="http://grbio.org/institution/texas-am-university-1" xlink:type="simple">TAMU</named-content>), X0614513 1♂.</p><fig id="F22" position="float" orientation="portrait"><object-id xmlns:xlink="http://www.w3.org/1999/xlink" content-type="doi" xlink:type="simple">10.3897/zookeys.1174.107083.figure22</object-id><object-id xmlns:xlink="http://www.w3.org/1999/xlink" content-type="arpha" xlink:type="simple">895F2E25-8F06-556D-B56B-3EDE54B7FB2C</object-id><label>Figure 22.</label><caption><p><italic><tp:taxon-name><tp:taxon-name-part taxon-name-part-type="genus" reg="Phytocoris">Phytocoris</tp:taxon-name-part><tp:taxon-name-part taxon-name-part-type="species" reg="varius">varius</tp:taxon-name-part></tp:taxon-name></italic><bold>A</bold> male dorsal habitus <bold>B</bold> female dorsal habitus <bold>C</bold> endosoma.</p></caption><graphic xmlns:xlink="http://www.w3.org/1999/xlink" xlink:href="zookeys-1174-097_article-107083__-g022.jpg" position="float" orientation="portrait" xlink:type="simple" id="oo_889622.jpg"><uri content-type="original_file" xlink:type="simple">https://binary.pensoft.net/fig/889622</uri></graphic></fig></tp:treatment-sec></tp:taxon-treatment>
